# Supplementary material for: People’s Values and Preferences about Meat Consumption in View of the Potential Environmental Impacts of Meat: A Mixed-methods Systematic Review
Source: Int J Environ Res Public Health. 2022 Dec 24;20(1):286. doi: 10.3390/ijerph20010286 (PMC9819158; doi:10.3390/ijerph20010286)
Supplement: Supplementary file 1 [file ijerph-20-00286-s001.zip]

Archive with 1 entries (1 files):
- ijerph-2052270-supplementary.pdf
